# Supplementary material for: A Long-Acting Curcumin Nanoparticle/In Situ Hydrogel Composite for the Treatment of Uveal Melanoma
Source: Pharmaceutics. 2021 Aug 25;13(9):1335. doi: 10.3390/pharmaceutics13091335 (PMC8467666; doi:10.3390/pharmaceutics13091335)
Supplement: Supplementary file 1 [file pharmaceutics-13-01335-s001.zip]

Archive with 1 entries (1 files):
- pharmaceutics-1290894-supplementary.pdf
